# Supplementary material for: Maternal Allergy and the Presence of Nonhuman Proteinaceous Molecules in Human Milk
Source: Nutrients. 2020 Apr 22;12(4):1169. doi: 10.3390/nu12041169 (PMC7230597; doi:10.3390/nu12041169)
Supplement: Supplementary file 1 [file nutrients-12-01169-s001.zip]

Archive with 2 entries (2 files):
- Supplemental_Figure_S1_S38.pdf
- Supplemental_Information_fasta_database.fasta
